# Supplementary material for: Identification of Ifitm1 as a Pivotal Gene in Mouse Spinal Cord Injury Using Comprehensive Machine Learning Algorithms
Source: Mediators Inflamm. 2025 Aug 11;2025:6149780. doi: 10.1155/mi/6149780 (PMC12360885; doi:10.1155/mi/6149780)
Supplement: Supporting Information — Table S1. All genes in the eight modules. [file 6149780.f1.xlsx]

## Sheet: Sheet1
Gene	Module
Mrpl15	yellow
Lypla1	grey
Tcea1	grey
Atp6v1h	grey
Rb1cc1	blue
Pcmtd1	grey
Vcpip1	grey
Sgk3	grey
Ppp1r42	turquoise
Cops5	grey
Cspp1	grey
Arfgef1	brown
Ncoa2	grey
Tram1	grey
Rpl7	yellow
Ube2w	grey
Tceb1	grey
Ly96	grey
Ogfrl1	brown
Smap1	grey
Lmbrd1	grey
Phf3	blue
Ptp4a1	grey
Imp4	grey
Ptpn18	brown
Fam168b	blue
Uggt1	grey
Neurl3	blue
Arid5a	green
Kansl3	grey
Lman2l	grey
Cox5b	yellow
Tmem131	turquoise
Inpp4a	turquoise
Coa5	grey
Unc50	grey
Mgat4a	grey
Mitd1	grey
Mrpl30	grey
Txndc9	grey
Eif5b	yellow
Pdcl3	turquoise
Rpl31	yellow
Tbc1d8	turquoise
Rnf149	green
Map4k4	grey
Il1r2	green
Il18rap	grey
Tpp2	grey
Slc40a1	grey
Nabp1	grey
Stat1	grey
Gls	grey
Nab1	grey
Mfsd6	blue
Inpp1	grey
Ormdl1	grey
Asnsd1	turquoise
Stk17b	brown
Ankrd44	brown
Sf3b1	grey
Coq10b	grey
Hspd1	yellow
Hspe1	red
Mob4	grey
Bzw1	grey
Clk1	green
Ndufb3	grey
Cflar	green
Casp8	grey
Trak2	turquoise
Sumo1	blue
Nop58	red
Fam117b	turquoise
Nbeal1	blue
Ino80d	grey
Ndufs1	grey
Eef1b2	yellow
Klf7	grey
Creb1	blue
Idh1	turquoise
Rpe	turquoise
Acadl	brown
Fn1	grey
Rpl37a	yellow
Cxcr2	green
Arpc2	brown
Aamp	grey
Pnkd	grey
Slc11a1	green
Ctdsp1	grey
Cnppd1	blue
Fam134a	blue
Zfand2b	turquoise
Atg9a	grey
Stk16	grey
Tuba4a	turquoise
Wdfy1	grey
Serpine2	red
Cul3	brown
Dock10	grey
Mff	brown
Agfg1	grey
Trip12	grey
Sp110	turquoise
Sp140	grey
Sp100	grey
Cab39	blue
Itm2c	yellow
Psmd1	red
Ncl	red
Ptma	yellow
Pde6d	grey
Eif4e2	grey
Gigyf2	blue
Inpp5d	grey
Dgkd	grey
Hjurp	turquoise
Arl4c	grey
Agap1	brown
Cops8	grey
Lrrfip1	grey
Ramp1	grey
Ube2f	grey
Ilkap	grey
Hdac4	turquoise
Ndufa10	grey
Myeov2	turquoise
Rnpepl1	grey
Gpr35	grey
Hdlbp	grey
Sept2	grey
Fam174a	grey
St8sia4	grey
Slco4c1	turquoise
D1Ertd622e	brown
2310035C23Rik	grey
Zcchc2	grey
Vps4b	green
Tsn	yellow
Ralb	blue
Tmem185b	grey
Dbi	grey
Ddx18	red
Actr3	turquoise
Ccnt2	blue
R3hdm1	grey
Ubxn4	grey
Dars	turquoise
Cxcr4	black
Cd55	turquoise
Mapkapk2	green
Rassf5	brown
Srgap2	grey
Nucks1	grey
Elk4	grey
Nuak2	blue
Dstyk	grey
Mdm4	grey
Ppp1r15b	grey
Snrpe	yellow
Btg2	blue
Chil1	turquoise
Tmem183a	grey
Cyb5r1	blue
Adipor1	blue
Rabif	grey
Kdm5b	grey
Ptpn7	grey
Arl8a	blue
Rnpep	grey
Timm17a	grey
Kif21b	turquoise
Zfp281	grey
Gm19705	grey
Ptprc	brown
Nek7	grey
Dennd1b	blue
Cdc73	grey
Glrx2	blue
Uchl5	blue
Rgs2	blue
Rgs1	grey
Rgs18	turquoise
Pla2g4a	grey
Ptgs2	blue
Tpr	grey
Ivns1abp	blue
Swt1	blue
Trmt1l	grey
Fam129a	turquoise
Arpc5	turquoise
Ncf2	grey
Smg7	grey
Dhx9	grey
Rnasel	green
Glul	grey
Ier5	black
Xpr1	grey
Acbd6	turquoise
Qsox1	grey
Cep350	grey
Tor1aip1	grey
Tor1aip2	grey
Soat1	grey
Rfwd2	brown
4930523C07Rik	grey
Mrps14	grey
Cacybp	grey
Rc3h1	grey
Prdx6	grey
Suco	grey
Vamp4	grey
Prrc2c	blue
Sell	turquoise
F5	turquoise
Sft2d2	blue
Tiprl	grey
Mpc2	turquoise
Rcsd1	turquoise
Creg1	blue
Tmco1	grey
Pbx1	turquoise
Uhmk1	grey
Olfml2b	turquoise
Atf6	grey
Fcgr2b	grey
Fcgr4	grey
Fcgr3	green
Sdhc	grey
Fcer1g	green
Ndufs2	grey
B4galt3	grey
Ufc1	grey
Nit1	grey
Pfdn2	blue
Arhgap30	brown
Cd84	grey
Ncstn	grey
Copa	grey
Dcaf8	grey
Atp1a2	grey
Tagln2	grey
Aim2	blue
AI607873	grey
Ifi204	grey
Cep170	grey
Adss	turquoise
Cox20	grey
Hnrnpu	grey
Psen2	grey
Itpkb	blue
Acbd3	grey
H3f3a	brown
Sde2	grey
Tmem63a	grey
Cnih4	grey
Wdr26	grey
Lbr	turquoise
Srp9	blue
Degs1	turquoise
1700047M11Rik	turquoise
Fbxo28	grey
Mia3	grey
Hlx	grey
Marc2	grey
Eprs	grey
Angel2	blue
Atf3	grey
Ppp2r5a	brown
Lpgat1	turquoise
Traf3ip3	turquoise
Hsd11b1	turquoise
G0s2	green
Cr1l	grey
Hspa14	grey
Fam107b	grey
Prpf18	grey
Phyh	brown
Optn	grey
Cdc123	grey
Upf2	grey
Celf2	brown
Atp5c1	grey
Kin	grey
Pfkfb3	green
Rbm17	grey
Fbxo18	grey
Fam188a	grey
Rsu1	turquoise
Vim	turquoise
Mllt10	grey
Dnajc1	red
Commd3	grey
Pip4k2a	blue
Apbb1ip	blue
Abi1	blue
Acbd5	blue
Yme1l1	grey
Hnmt	brown
Il1f9	green
Il1rn	green
Psd4	grey
Arrdc1	grey
Mrpl41	grey
Pnpla7	blue
Nelfb	grey
Tubb4b	grey
Tmem203	blue
Ssna1	grey
Anapc2	grey
Uap1l1	grey
BC029214	brown
Ptgds	green
Edf1	blue
Dnlz	grey
Sdccag3	grey
Sec16a	grey
Notch1	brown
Agpat2	turquoise
Rpl7a	yellow
Surf1	grey
Surf4	grey
Slc2a6	grey
Brd3	turquoise
Fcnb	turquoise
Ralgds	grey
Ttf1	grey
Setx	brown
Rapgef1	grey
Slc27a4	grey
Sptan1	grey
Set	yellow
Ppp2r4	grey
Tor1a	grey
BC005624	blue
Fnbp1	grey
Gpr107	grey
Swi5	grey
Golga2	grey
1110008P14Rik	brown
Lcn2	turquoise
Dpm2	grey
Cdk9	blue
Sh2d3c	green
Tor2a	grey
Rpl12	yellow
Mvb12b	brown
Mapkap1	grey
Gapvd1	turquoise
Hspa5	grey
Fbxw2	grey
Cntrl	grey
Rab14	grey
Gsn	brown
Dab2ip	grey
Ndufa8	brown
Rbm18	grey
Ptgs1	blue
Rc3h2	grey
Rabgap1	grey
Nek6	black
Psmb7	grey
Rpl35	yellow
Arpc5l	grey
Ppp6c	grey
Arhgap15	turquoise
Zeb2	grey
Epc2	grey
Mmadhc	grey
Rbm43	grey
Nmi	grey
Stam2	grey
Fmnl2	grey
Prpf40a	grey
Arl6ip6	grey
Gpd2	brown
Cytip	grey
Baz2b	green
2025-03-07	grey
Ly75	turquoise
Rbms1	green
Tank	grey
Psmd14	grey
Gca	turquoise
Stk39	turquoise
Cers6	grey
Dhrs9	grey
Ppig	grey
Ssb	grey
Gorasp2	grey
Tlk1	grey
Dync1i2	grey
Cdca7	grey
Sp3	brown
Sp3os	grey
Cir1	blue
Wipf1	blue
Atf2	grey
Atp5g3	grey
Lnp	turquoise
Hnrnpa3	grey
Nfe2l2	green
Agps	turquoise
Ube2e3	grey
Itga4	brown
Zc3h15	grey
Itgav	grey
Zdhhc5	grey
Ube2l6	turquoise
Ptprj	grey
Mtch2	grey
Ndufs3	grey
Celf1	grey
Psmc3	grey
Spi1	blue
Arhgap1	grey
Dgkz	blue
Phf21a	grey
Cd82	blue
Hsd17b12	red
Api5	grey
Slc1a2	grey
Cd44	green
Abtb2	grey
Caprin1	grey
Lmo2	turquoise
Fbxo3	turquoise
Hipk3	grey
Eif3m	grey
Immp1l	grey
Lin7c	grey
Nop10	yellow
Slc12a6	grey
Emc7	grey
Thbs1	green
Srp14	blue
Plcb2	turquoise
Rhov	green
Chp1	brown
1700020I14Rik	grey
Rtf1	blue
Mga	blue
Zfp106	grey
Snap23	blue
Ccndbp1	brown
Pdia3	grey
Serf2	brown
Hypk	grey
Mfap1b	grey
Mfap1a	grey
Eif3j1	yellow
B2m	grey
Slc28a2	turquoise
Gatm	red
AA467197	blue
Bloc1s6	grey
Sqrdl	turquoise
Eid1	brown
Secisbp2l	grey
Atp8b4	turquoise
Hdc	grey
Gabpb1	grey
Usp8	grey
Trpm7	blue
Sppl2a	grey
Snrnp200	grey
Tmem127	blue
Stard7	grey
Bcl2l11	green
Il1b	green
Sirpa	blue
Snrpb	yellow
Nop56	red
Idh3b	grey
Ptpra	grey
Ddrgk1	yellow
Atrn	turquoise
Cenpb	grey
Pank2	grey
Smox	green
Prnp	grey
Rassf2	brown
Tmem230	grey
Cds2	grey
Gpcpd1	blue
Tmx4	brown
Mkks	grey
Snrpb2	grey
Dstn	turquoise
Rrbp1	red
Snx5	red
Rin2	turquoise
Naa20	grey
Crnkl1	grey
Xrn2	grey
Cd93	grey
Nxt1	grey
Cst3	red
Abhd12	red
Fkbp1a	grey
Fam110a	blue
Csnk2a1	grey
Tbc1d20	grey
Rbck1	grey
H13	grey
Id1	green
Bcl2l1	green
Hck	turquoise
Tm9sf4	grey
Kif3b	grey
Asxl1	grey
Commd7	grey
Mapre1	grey
Chmp4b	green
Raly	grey
Eif2s2	yellow
Itch	blue
Dynlrb1	grey
Map1lc3a	grey
Trp53inp2	turquoise
Ncoa6	grey
Trpc4ap	grey
Edem2	grey
Eif6	grey
Cep250	grey
Ergic3	grey
Romo1	grey
Rbm39	grey
Scand1	blue
Dlgap4	grey
1110008F13Rik	turquoise
Samhd1	turquoise
Rpn2	yellow
Blcap	grey
Rprd1b	grey
Tgm2	green
Lbp	turquoise
Mafb	red
Top1	grey
Srsf6	grey
Oser1	blue
Serinc3	blue
Ywhab	grey
Pabpc1l	turquoise
Tomm34	grey
Stk4	brown
Slpi	grey
Sdc4	red
Sys1	blue
Pigt	grey
Dnttip1	grey
Ctsa	yellow
Pcif1	grey
Mmp9	turquoise
Slc35c2	grey
Zmynd8	grey
Ncoa3	grey
Prex1	blue
Arfgef2	grey
Znfx1	grey
Zfos1	red
Rnf114	grey
Tmem189	black
Cebpb	green
Ptpn1	grey
Zfp217	brown
Gm17619	grey
Pfdn4	grey
Rtfdc1	blue
Rae1	grey
Rbm38	grey
Zbp1	grey
Pmepa1	red
Rab22a	grey
Vapb	grey
Gnas	grey
Ctsz	grey
Atp5e	yellow
Slmo2	grey
Ppp1r3d	grey
Fam217b	grey
Psma7	yellow
Osbpl2	brown
Adrm1	grey
Rps21	yellow
Ogfr	grey
Dido1	grey
Gid8	grey
Ythdf1	grey
Ppdpf	grey
Helz2	grey
Arfrp1	grey
Tpd52l2	grey
Dnajc5	blue
Uckl1	grey
Prpf6	grey
Rgs19	brown
Plp2	turquoise
Tfe3	grey
Gripap1	grey
Otud5	grey
Pqbp1	grey
Timm17b	grey
Was	brown
Rbm3	yellow
Ebp	brown
Cybb	turquoise
Dynlt3	turquoise
Mid1ip1	turquoise
Atp6ap2	blue
Usp9x	grey
Ddx3x	blue
Rp2	turquoise
Ndufb11	turquoise
Uba1	grey
Araf	grey
Cfp	grey
Dock11	brown
Il13ra1	grey
Slc25a5	yellow
Ube2a	grey
Rpl39	yellow
Ndufa1	grey
Lamp2	grey
Mcts1	grey
Thoc2	grey
Xiap	grey
Stag2	brown
Sash3	brown
Utp14a	grey
Elf4	blue
Stk26	turquoise
Rap2c	grey
Hprt	grey
Mospd1	turquoise
Ddx26b	grey
Arhgef6	turquoise
Fmr1	grey
Cetn2	grey
Bcap31	grey
Idh3g	grey
Ssr4	yellow
Arhgap4	turquoise
Irak1	yellow
Mecp2	grey
Flna	turquoise
Emd	grey
Rpl10	yellow
Taz	grey
Atp6ap1	blue
Gdi1	grey
Fam50a	blue
Ubl4a	grey
G6pdx	turquoise
Mpp1	grey
Fundc2	grey
Vbp1	grey
Gk	grey
Pdk3	turquoise
Zfx	grey
Eif2s3x	grey
Msn	blue
F630028O10Rik	turquoise
Igbp1	grey
Pdzd11	grey
Nono	grey
Ogt	blue
Nhsl2	turquoise
Pin4	grey
Rps4x	yellow
Xist	grey
Rlim	grey
Atrx	grey
Magt1	red
Cox7b	yellow
Tlr13	black
Pgk1	grey
Sh3bgrl	grey
Chm	grey
Diaph2	brown
Btk	grey
Rpl36a	yellow
Gla	black
Hnrnph2	grey
Wbp5	grey
Morf4l2	grey
Plp1	grey
Tsc22d3	blue
Psmd10	grey
Acsl4	grey
Tmem164	grey
Huwe1	grey
Hsd17b10	turquoise
Smc1a	grey
Kdm5c	grey
Sat1	black
Acot9	turquoise
Rps6ka3	grey
Eif1ax	yellow
Sh3kbp1	brown
Pdha1	grey
Syap1	grey
Ap1s2	brown
Zrsr2	grey
Bmx	turquoise
Rab9	grey
Tmsb4x	turquoise
Tpd52	green
Pag1	grey
Fabp5	grey
Impa1	grey
1810022K09Rik	grey
Sirpb1b	grey
Sirpb1c	blue
Gm5150	grey
Ythdf3	grey
Hps3	grey
Hltf	brown
Gyg	turquoise
Gm43672	blue
Tbl1xr1	blue
Nceh1	grey
Fndc3b	black
Rpl22l1	grey
Sec62	grey
Skil	blue
Pik3ca	grey
Ndufb5	yellow
Ttc14	grey
Fxr1	grey
Dnajc19	grey
Atp11b	turquoise
Dcun1d1	grey
Anxa5	turquoise
4932438A13Rik	turquoise
Slc7a11	green
Noct	grey
Elf2	blue
Ndufc1	grey
Setd7	grey
Mgst2	turquoise
Ufm1	grey
Supt20	grey
Rfxap	grey
Commd2	grey
Rnf13	brown
Tsc22d2	blue
Serp1	blue
Selt	grey
P2ry13	blue
Mbnl1	grey
Rap2b	grey
Dhx36	grey
Ssr3	grey
Tiparp	grey
Ccnl1	green
Mfsd1	grey
Smc4	grey
Kpna4	blue
Pdcd10	grey
Golim4	turquoise
Fnip2	black
Tlr2	green
D930015E06Rik	grey
Tmem154	turquoise
Rps3a1	yellow
Fcrls	red
Hdgf	yellow
Mrpl24	grey
Mef2d	grey
Cct3	yellow
Glmp	grey
Sema4a	blue
Lamtor2	blue
Ssr2	red
Arhgef2	blue
2810403A07Rik	grey
Rit1	grey
Syt11	blue
Gon4l	grey
Dap3	grey
Ash1l	blue
Fdps	turquoise
Scamp3	grey
Gba	grey
Krtcap2	yellow
Dpm3	grey
Slc50a1	grey
Adam15	grey
Zbtb7b	brown
Shc1	grey
Pbxip1	brown
Pmvk	grey
Adar	grey
Ube2q1	grey
Il6ra	grey
Hax1	grey
Ubap2l	grey
4933434E20Rik	blue
Tpm3	grey
Rps27	green
Jtb	grey
Slc39a1	grey
Crtc2	grey
Dennd4b	grey
Gatad2b	blue
Chtop	grey
S100a1	grey
S100a13	turquoise
S100a4	grey
S100a6	grey
S100a8	turquoise
S100a9	turquoise
S100a11	turquoise
S100a10	grey
Snx27	grey
Psmb4	grey
Psmd4	grey
Pip5k1a	grey
Vps72	grey
Scnm1	grey
Tnfaip8l2	brown
Cdc42se1	grey
Fam63a	turquoise
Cers2	grey
Arnt	grey
Ctss	red
Ensa	grey
Mcl1	green
Ecm1	grey
Rprd2	grey
Mrps21	grey
BC028528	turquoise
Aph1a	grey
Anp32e	red
Sf3b4	grey
Fcgr1	red
Txnip	green
Rbm8a	grey
Rnf115	brown
Fmo5	turquoise
Sec22b	grey
Notch2	grey
Man1a2	grey
Cd101	blue
Atp1a1	yellow
Slc22a15	brown
Sike1	grey
Csde1	grey
Nras	grey
Bcas2	grey
Trim33	grey
Olfml3	red
Hipk1	brown
Rhoc	grey
Mov10	turquoise
Capza1	turquoise
Rap1a	brown
I830077J02Rik	grey
Atp5f1	brown
Wdr77	grey
Chil5	turquoise
Chil3	turquoise
Cept1	grey
Dram2	grey
Lrif1	grey
Cd53	green
Lamtor5	grey
Ahcyl1	grey
Csf1	black
Gstm1	grey
Gnai3	grey
Psma5	grey
Sort1	turquoise
Sars	grey
Taf13	grey
Stxbp3	grey
Prpf38b	grey
Slc25a24	turquoise
Vav3	brown
Cdc14a	turquoise
Hiat1	turquoise
Agl	turquoise
Frrs1	blue
Gclm	grey
Dnttip2	grey
1810037I17Rik	grey
5730508B09Rik	turquoise
Sec24b	grey
Ostc	grey
Rpl34	yellow
Sgms2	grey
Aimp1	red
Ints12	grey
Tet2	green
Cisd2	blue
Ube2d3	blue
Nfkb1	grey
Ppp3ca	brown
H2afz	turquoise
Dnajb14	turquoise
Lamtor3	grey
Dapp1	grey
Adh5	grey
Eif4e	yellow
Tspan5	brown
Rap1gds1	grey
Pdlim5	grey
Gbp7	grey
Gbp2	grey
Gtf2b	grey
Pkn2	grey
Lmo4	turquoise
2025-09-15	grey
Sh3glb1	blue
Bcl10	grey
2410004B18Rik	grey
Gng5	blue
Fubp1	yellow
Acadm	brown
Zranb2	grey
Srsf11	blue
Wls	grey
Tgs1	grey
Lyn	grey
Rps20	yellow
Gm11808	grey
Sdcbp	black
Rab2a	grey
Chd7	green
Plekhf2	grey
Trp53inp1	brown
1110037F02Rik	grey
Cpne3	turquoise
Rmdn1	grey
Ggh	turquoise
Pnisr	blue
Lyrm2	grey
Ube2j1	grey
Pnrc1	black
Akirin2	grey
Zfp292	grey
Ddx58	grey
Topors	grey
Ndufb6	grey
Dnaja1	blue
Smu1	grey
B4galt1	blue
Bag1	blue
Chmp5	grey
Ube2r2	blue
Dcaf12	grey
Ubap1	grey
Rpp25l	grey
Dctn3	grey
Vcp	red
Fam214b	grey
Tln1	turquoise
Creb3	grey
Glipr2	grey
Clta	yellow
Rnf38	grey
Zcchc7	grey
Tomm5	grey
Exosc3	grey
Ccdc180	grey
Ncbp1	grey
Xpa	grey
Anp32b	yellow
Tbc1d2	grey
Tgfbr1	blue
Sec61b	grey
Erp44	grey
Rnf20	brown
Nipsnap3b	grey
Abca1	grey
Tmem38b	grey
Rad23b	grey
Ikbkap	brown
Txn1	brown
AI314180	grey
Ugcg	grey
Ptbp3	grey
Slc31a2	grey
Fkbp15	grey
Slc31a1	grey
Cdc26	grey
Rgs3	brown
Orm1	turquoise
Akna	brown
Atp6v1g1	blue
Tlr4	green
Megf9	turquoise
Ttc39b	grey
Psip1	grey
Rraga	grey
Plin2	green
Rps6	yellow
Hacd4	turquoise
Klhl9	grey
Mysm1	grey
Jun	black
Tm2d1	grey
Jak1	blue
Leprot	grey
Pde4b	green
Mier1	grey
Tmem59	blue
Yipf1	turquoise
Magoh	grey
0610037L13Rik	grey
Scp2	turquoise
Zyg11b	brown
Zcchc11	grey
Prpf38a	grey
Btf3l4	grey
Nrd1	grey
Osbpl9	blue
Eps15	brown
Rnf11	grey
Cmpk1	turquoise
Efcab14	brown
Mknk1	grey
Uqcrh	grey
Lrrc41	blue
Gpbp1l1	grey
Akr1a1	yellow
Prdx1	yellow
Plk3	grey
Rps8	yellow
Gm12840	blue
Atp6v0b	blue
Med8	grey
Elovl1	grey
Ebna1bp2	grey
Slc2a1	green
Svbp	grey
Ybx1	blue
Smap2	grey
Zmpste24	turquoise
Rlf	grey
Ppt1	grey
Cap1	brown
Macf1	grey
Ndufs5	grey
Akirin1	grey
Rragc	grey
Utp11l	grey
Sf3a3	grey
1110065P20Rik	blue
Zc3h12a	green
Csf3r	green
Mrps15	grey
Lsm10	grey
Stk40	green
Thrap3	grey
Map7d1	grey
Trappc3	grey
Psmb2	grey
Sfpq	grey
Smim12	grey
Phc2	grey
Ak2	turquoise
Rnf19b	green
Rbbp4	grey
Zbtb8os	grey
Bsdc1	grey
Marcksl1	green
Hdac1	turquoise
Eif3i	yellow
Tmem234	blue
Khdrbs1	grey
Ptp4a2	grey
Pef1	grey
Tinagl1	turquoise
Zcchc17	grey
Pum1	grey
Laptm5	blue
Srsf4	grey
Epb41	grey
Ythdf2	grey
Taf12	blue
Sesn2	green
Atpif1	grey
Dnajc8	grey
Ptafr	green
Themis2	grey
Stx12	grey
Fam76a	grey
Fgr	blue
Wasf2	grey
Tmem222	grey
Wdtc1	grey
Nudc	yellow
Zdhhc18	grey
Arid1a	grey
Rps6ka1	brown
Hmgn2	turquoise
Dhdds	turquoise
Cd52	turquoise
Sh3bgrl3	turquoise
Stmn1	grey
Mtfr1l	grey
Sepn1	grey
Ldlrap1	grey
Tmem50a	brown
Rsrp1	blue
Syf2	blue
Srrm1	grey
Srsf10	yellow
Pnrc2	grey
Cnr2	grey
Fuca1	brown
Hmgcl	grey
Lypla2	grey
Tceb3	grey
Rpl11	yellow
E2f2	turquoise
Hnrnpr	yellow
Kdm1a	grey
C1qb	red
C1qc	red
C1qa	red
Cdc42	brown
Eif4g3	grey
Hp1bp3	grey
Ddost	yellow
Pink1	grey
Minos1	yellow
Capzb	grey
Mrto4	grey
Ubr4	grey
Padi4	turquoise
Sdhb	grey
Necap2	grey
Szrd1	grey
Spen	grey
Plekhm2	blue
Ddi2	grey
Efhd2	black
Prdm2	grey
Dhrs3	blue
Vps13d	grey
Tnfrsf1b	green
2510039O18Rik	grey
Agtrap	grey
Tardbp	grey
Pgd	turquoise
Kif1b	grey
Ctnnbip1	brown
Pik3cd	brown
Eno1	grey
Park7	yellow
Vamp3	grey
Rpl22	yellow
Tprgl	blue
Rer1	blue
Ski	green
Faap20	grey
Gnb1	grey
Nadk	turquoise
Cdk11b	turquoise
Ssu72	blue
Mrpl20	grey
Ccnl2	grey
Aurkaip1	grey
Ube2j2	grey
Sdf4	grey
Isg15	grey
Cdk6	grey
Fam133b	grey
Gatad1	turquoise
Krit1	grey
Akap9	grey
Sri	turquoise
Crot	turquoise
Tmem243	grey
Dmtf1	grey
Rsbn1l	brown
Ptpn12	grey
Gsap	grey
Fgl2	black
Dnajc2	grey
Psmc2	grey
5031425E22Rik	grey
Kmt2e	blue
Srpk2	turquoise
Tomm7	yellow
Slc4a2	grey
Nub1	grey
Rheb	blue
Kmt2c	grey
Rbm33	grey
Dnajb6	grey
Hadha	grey
Hadhb	grey
Slc35f6	grey
Cenpa	grey
Ost4	yellow
Preb	grey
Atraid	grey
Gtf3c2	grey
Snx17	grey
Ppm1g	grey
Nrbp1	grey
AI839979	grey
Mrpl33	grey
Bre	grey
Fosl2	green
Ppp1cb	grey
Pisd	grey
Ywhah	grey
Ctbp1	grey
Maea	turquoise
Slbp	grey
Mxd4	turquoise
Rnf4	grey
Fam193a	grey
Sh3bp2	blue
Add1	turquoise
Lrpap1	red
Acox3	brown
Grpel1	blue
Tbc1d14	grey
Bloc1s4	grey
Mrfap1	blue
Tmem128	grey
Wdr1	turquoise
Rab28	turquoise
Bod1l	grey
Cpeb2	grey
Fbxl5	grey
Bst1	grey
Med28	grey
Dhx15	grey
Smim20	grey
Rbpj	green
Stim2	turquoise
Rell1	grey
Pgm1	grey
Tbc1d1	grey
Klf3	grey
Tlr6	green
Tmem156	grey
Rfc1	turquoise
Rpl9	yellow
Ugdh	turquoise
Smim14	turquoise
Ube2k	grey
Pds5a	grey
Rhoh	grey
Rbm47	blue
Tmem33	grey
Slc30a9	grey
Atp8a1	turquoise
Commd8	grey
Tec	grey
Slain2	grey
Ociad1	grey
Usp46	turquoise
Fip1l1	grey
Chic2	grey
Srd5a3	grey
Tmem165	turquoise
Exoc1	grey
Srp72	grey
Hopx	turquoise
Rest	grey
Stap1	turquoise
Ythdc1	grey
Utp3	grey
Mob1b	blue
Dck	turquoise
Ankrd17	grey
Cxcl3	green
Cxcl2	green
Rchy1	brown
G3bp2	grey
Uso1	grey
Naaa	grey
Cxcl10	grey
Scarb2	blue
Ccni	grey
Ccng2	brown
Cnot6l	blue
Anxa3	turquoise
Bmp2k	grey
Antxr2	green
Hnrnpd	grey
Hnrnpdl	grey
Sec31a	grey
Cops4	grey
Plac8	turquoise
Mrps18c	grey
Agpat9	green
Wdfy3	grey
Arhgap24	grey
Aff1	grey
Hsd17b11	brown
Sparcl1	grey
Spp1	grey
Lrrc8d	grey
Rpl5	yellow
Tmed5	grey
Atp5k	grey
Gak	grey
Crlf2	blue
Chfr	grey
Ep400	grey
Pitpnb	grey
Tpst2	grey
Iscu	blue
Selplg	grey
Coro1c	blue
Kctd10	turquoise
Gltp	blue
Git2	blue
Ankrd13a	grey
Oasl2	grey
Gm13822	grey
Oasl1	grey
Sppl3	grey
Mlec	turquoise
Rnf10	turquoise
Dynll1	yellow
Srsf9	grey
Cox6a1	blue
Pxn	blue
Rplp0	yellow
Rab35	grey
Prkab1	turquoise
Suds3	blue
Taok3	grey
Pebp1	yellow
Wsb2	grey
Med13l	blue
Slc8b1	grey
Ddx54	grey
Oas2	grey
Oas3	grey
Ptpn11	grey
Rpl6	yellow
Trafd1	grey
Erp29	blue
Aldh2	turquoise
Brap	grey
Sh2b3	grey
Ppp1cc	blue
Hvcn1	turquoise
Pptc7	blue
Vps29	grey
Arpc3	grey
Atp2a2	red
P2rx4	red
Anapc5	grey
Rnf34	grey
Orai1	grey
Rhof	brown
Setd1b	brown
Diablo	grey
Clip1	grey
Zcchc8	grey
Rsrc2	blue
Hcar2	green
Denr	grey
Vps37b	grey
Arl6ip4	grey
Cdk2ap1	grey
Sbno1	blue
Setd8	turquoise
Rilpl2	grey
Tmed2	blue
Ubc	black
Aacs	brown
Stx2	turquoise
Ran	yellow
Sfswap	grey
Mrps17	grey
Chchd2	yellow
Gusb	yellow
Rabgef1	grey
Tmem248	blue
Sbds	grey
Ncf1	brown
Rfc2	turquoise
Eif4h	grey
Bcl7b	grey
Baz1b	grey
Hip1	grey
Por	green
Tmem120a	grey
Mdh2	brown
Ywhag	grey
Polr2j	grey
Orai2	grey
Prkrip1	grey
Sh2b2	green
Cux1	green
Fis1	turquoise
Cldn15	turquoise
Znhit1	turquoise
Plod3	grey
Trim56	grey
Srrt	grey
Pop7	grey
Gigyf1	grey
Gnb2	brown
Tsc22d4	blue
Ppp1r35	grey
Pilra	brown
Pilrb1	grey
Pilrb2	brown
Cops6	grey
Lamtor4	turquoise
BC037034	grey
Fam20c	grey
Cox19	grey
Gpr146	blue
C130050O18Rik	blue
Eif3b	grey
Chst12	turquoise
Lfng	black
Ttyh3	blue
Wipi2	grey
Tnrc18	grey
Actb	grey
Rnf216	grey
Kdelr2	yellow
Daglb	grey
Rac1	black
Eif2ak1	grey
Ccz1	grey
Lmtk2	turquoise
Tecpr1	grey
Bri3	black
Arpc1a	grey
Arpc1b	brown
Pdap1	yellow
Bud31	grey
Atp5j2	grey
Rnf6	grey
Rpl21	yellow
Polr1d	blue
Pan3	grey
Pomp	grey
Ubl3	brown
Hmgb1	yellow
Gm29264	grey
Alox5ap	brown
Fry	brown
N4bp2l1	blue
N4bp2l2	blue
Samd9l	turquoise
Casd1	grey
Pon2	grey
Shfm1	turquoise
C1galt1	grey
Ndufa4	yellow
Phf14	brown
Tmem106b	grey
B630005N14Rik	grey
2610001J05Rik	grey
Tes	green
Capza2	grey
Lsm8	turquoise
Ing3	grey
Ndufa5	red
Arf5	blue
Rbm28	grey
Hilpda	grey
Atp6v1f	blue
Irf5	grey
Tnpo3	grey
Nrf1	grey
Ube2h	grey
Copg2	turquoise
Mkln1	grey
Tmem140	grey
3110062M04Rik	grey
Cnot4	grey
1810058I24Rik	blue
Mtpn	brown
Zc3hav1	grey
Ubn2	blue
1110001J03Rik	grey
Luc7l2	blue
Hipk2	grey
Kdm7a	turquoise
Mkrn1	blue
Ndufb2	grey
Braf	grey
Mrps33	yellow
Ssbp1	grey
Clec5a	brown
Zyx	grey
Cul1	grey
Tmem176b	red
Malsu1	grey
Tra2a	grey
Ccdc126	grey
Dfna5	brown
Cycs	grey
Hnrnpa2b1	yellow
Cbx3	grey
Snx10	blue
Skap2	brown
Hibadh	grey
Tax1bp1	black
Creb5	grey
Znrf2	grey
Nod1	grey
Lsm5	grey
Avl9	grey
Kbtbd2	grey
Nt5c3	turquoise
Gng12	blue
Gadd45a	grey
Serbp1	yellow
Tacstd2	turquoise
Rpia	grey
Eif2ak3	blue
Krcc1	grey
Chmp3	blue
Kdm3a	grey
Immt	yellow
Polr1a	turquoise
St3gal5	turquoise
Usp39	turquoise
0610030E20Rik	turquoise
Rnf181	grey
Vamp5	turquoise
Vamp8	blue
Mat2a	yellow
Capg	turquoise
Tgoln1	black
Kcmf1	grey
Tmsb10	grey
Suclg1	grey
Pole4	grey
Hk2	grey
Aup1	blue
Ino80b	grey
Dctn1	grey
Mob1a	blue
Tet3	grey
Dguok	grey
Tex261	grey
Zfp638	blue
Sfxn5	brown
Cct7	grey
Dusp11	grey
Snrpg	yellow
Tia1	grey
Pcbp1	yellow
Asprv1	green
Mxd1	green
Snrnp27	grey
Nfu1	turquoise
Gfpt1	turquoise
Arhgap25	grey
Isy1	grey
Cnbp	yellow
Rab7	green
Rpn1	red
Sec61a1	grey
Mgll	grey
Abtb1	turquoise
Iqsec1	black
Tmem43	grey
Xpc	turquoise
Lsm3	grey
Slc6a6	blue
Ccdc174	grey
Nr2c2	grey
Tmf1	grey
Arl6ip5	grey
Foxp1	grey
Eif4e3	turquoise
Gpr27	turquoise
Prok2	turquoise
Rybp	blue
Ppp4r2	grey
Trnt1	grey
Bhlhe40	green
Arl8b	grey
Edem1	grey
Setd5	grey
Brpf1	grey
Camk1	grey
Arpc4	brown
Emc3	grey
Brk1	blue
Vhl	grey
Irak2	black
Tatdn2	grey
Sec13	grey
Atg7	grey
Vgll4	blue
Raf1	grey
Tmem40	turquoise
Rpl32	yellow
Tmcc1	turquoise
Fam21	grey
Alox5	brown
Hnrnpf	blue
Csgalnact2	brown
Adipor2	blue
Fbxl14	brown
Wnk1	grey
Kdm5a	grey
Il17ra	grey
Atp6v1e1	green
Bid	grey
Usp18	grey
Slc6a13	blue
M6pr	yellow
Apobec1	grey
Slc2a3	turquoise
Foxj2	grey
C3ar1	red
Clec4a2	turquoise
Clec4n	blue
Clec4d	green
Clec4e	green
C1rl	turquoise
Lpcat3	grey
Emg1	yellow
Phb2	yellow
Ptpn6	blue
Grcc10	grey
Spsb2	grey
Tpi1	grey
Usp5	turquoise
Ptms	grey
Mlf2	grey
Zfp384	grey
Ing4	blue
Chd4	grey
Gapdh	grey
Mrpl51	grey
Ltbr	grey
Tnfrsf1a	grey
Cd9	green
Ndufa9	grey
Ccnd2	grey
Clec2d	green
2310001H17Rik	grey
Clec12a	turquoise
Klra17	brown
Klra2	grey
Ybx3	red
Etv6	grey
Dusp16	green
Cdkn1b	blue
Ddx47	grey
Atf7ip	blue
Plbd1	turquoise
H2afj	blue
Wbp11	grey
Arhgdib	turquoise
Strap	grey
Mgst1	turquoise
Ldhb	red
Cmas	grey
Etnk1	grey
Lrmp	turquoise
Lyrm5	turquoise
Kras	grey
Itpr2	grey
Fgfr1op2	brown
Med21	grey
Ergic2	blue
Amn1	blue
2810474O19Rik	black
Nlrp12	grey
Myadm	brown
Tarm1	green
Ndufa3	grey
Cnot3	grey
Mboat7	grey
Tsen34	grey
Rps9	blue
Pirb	turquoise
Pira2	grey
Gm14548	grey
Lilra6	grey
Lair1	red
Leng8	grey
Ppp1r12c	grey
Tnnt1	turquoise
Ppp6r1	grey
Rpl28	yellow
Ube2s	grey
U2af2	yellow
Epn1	grey
Zfp787	blue
Rps5	yellow
Chmp2a	grey
Ube2m	grey
Sepw1	red
Gltscr2	grey
Napa	blue
C5ar2	blue
C5ar1	green
Tmem160	grey
Ap2s1	turquoise
Strn4	grey
Calm3	brown
Pglyrp1	turquoise
Snrpd2	yellow
Vasp	brown
Trappc6a	grey
Gemin7	grey
Relb	grey
Clptm1	grey
Apoe	grey
Bcl3	grey
Smg9	grey
Plaur	grey
Ethe1	turquoise
Cd177	turquoise
Ceacam10	turquoise
Rps19	yellow
Arhgef1	brown
Rabac1	blue
Atp1a3	brown
Pou2f2	yellow
D930028M14Rik	turquoise
Dedd2	black
Gsk3a	blue
Cic	blue
Ceacam1	turquoise
Exosc5	grey
B9d2	grey
Tgfb1	green
Ccdc97	grey
Hnrnpul1	grey
Egln2	grey
Shkbp1	brown
Blvrb	grey
Sertad3	brown
Sertad1	grey
Pld3	red
Akt2	grey
Psmc4	grey
Fbl	grey
Supt5	grey
Rps16	yellow
Zfp36	black
Med29	grey
Paf1	grey
Samd4b	grey
Gmfg	grey
Mrps12	grey
Nfkbib	grey
Sirt2	grey
Rinl	turquoise
Hnrnpl	grey
Ech1	turquoise
Actn4	grey
Eif3k	grey
Rasgrp4	brown
Psmd8	grey
Yif1b	yellow
Spint2	brown
Capns1	turquoise
Tbcb	grey
Polr2i	grey
Tyrobp	black
Hcst	grey
Nfkbid	grey
Psenen	blue
Kmt2b	grey
Cox6b1	blue
Rbm42	grey
Ffar2	grey
Usf2	blue
Fxyd5	black
Gramd1a	grey
Uba2	grey
Gpi1	turquoise
Lsm14a	grey
Cebpg	grey
Pdcd5	grey
1600014C10Rik	grey
Siglecf	blue
Etfb	grey
Cd33	green
Siglece	brown
Josd2	grey
Emc10	grey
Nr1h2	grey
Napsa	grey
Vrk3	grey
Pnkp	turquoise
Prmt1	yellow
Irf3	grey
Prrg2	blue
Rps11	yellow
Rpl13a	yellow
Pih1d1	grey
Cd37	turquoise
Snrnp70	grey
Gys1	grey
Ftl1	black
Bax	yellow
Nucb1	grey
Ppp1r15a	black
Rasip1	green
Sphk2	grey
Rpl18	yellow
Cyth2	grey
Kdelr1	grey
Emp3	turquoise
Ldha	grey
Tsg101	grey
Spty2d1	grey
Tmem86a	blue
Mrgpra2a	turquoise
Mrgpra2b	turquoise
Htatip2	brown
Svip	turquoise
Cyfip1	red
Nipa2	grey
Herc2	grey
Ube3a	grey
Klf13	brown
Mphosph10	grey
Mcee	turquoise
Snrpa1	red
Vimp	yellow
Asb7	turquoise
Mef2a	blue
Igf1r	green
Arrdc4	grey
Chd2	grey
Slco3a1	grey
Akap13	grey
AU020206	grey
Isg20	grey
Abhd2	brown
Polg	grey
Zfp710	brown
Cib1	brown
Fes	brown
Furin	black
Crtc3	grey
Iqgap1	grey
Sec11a	grey
Zfp592	grey
Rps17	yellow
Fam103a1	blue
Btbd1	grey
Tm6sf1	brown
Il16	brown
Zfand6	grey
Ctsc	red
Eed	grey
Picalm	grey
Tmem126a	grey
Pcf11	blue
Gab2	blue
Ndufc2	red
Rsf1	blue
Pak1	turquoise
Emsy	grey
Uvrag	grey
Dgat2	green
Rps3	yellow
Arrb1	grey
Spcs2	grey
Rnf169	grey
Ucp2	brown
Mrpl48	grey
Rab6a	brown
Fam168a	grey
Relt	grey
P2ry6	grey
Arap1	grey
Pde2a	turquoise
Lamtor1	blue
Numa1	grey
Pgap2	grey
Rhog	green
Hbb-bt	grey
Hbb-bs	green
Trim34a	grey
Trim12a	grey
Trim12c	grey
Trim30b	grey
Trim30a	grey
Trim30d	blue
Fam160a2	turquoise
Timm10b	brown
Ilk	grey
Taf10	blue
Tpp1	grey
Mrpl17	yellow
Eif3f	grey
Lmo1	turquoise
Rpl27a	yellow
Tmem9b	grey
Dennd5a	grey
Tmem41b	grey
1600010M07Rik	grey
Ampd3	brown
Rnf141	turquoise
Eif4g2	grey
Usp47	grey
Btbd10	grey
Far1	turquoise
Copb1	grey
Psma1	grey
1110004F10Rik	grey
Rps13	yellow
Pik3c2a	grey
Nucb2	turquoise
Xylt1	blue
Rps15a	yellow
Arl6ip1	blue
Smg1	grey
Itpripl2	grey
Gde1	grey
Knop1	grey
Uqcrc2	grey
Mettl9	turquoise
Igsf6	brown
Ndufab1	yellow
Dctn5	grey
Prkcb	turquoise
Rbbp6	grey
Tnrc6a	grey
Arhgap17	grey
Nsmce1	grey
Il4ra	green
Xpo6	grey
Atxn2l	grey
Eif3c	yellow
Cln3	grey
Apobr	grey
Bola2	yellow
Coro1a	turquoise
Mapk3	turquoise
Gdpd3	turquoise
Ypel3	blue
Ppp4c	grey
Aldoa	blue
Ino80e	grey
Taok2	grey
Tmem219	grey
Cdipt	grey
Mvp	grey
Maz	grey
AI467606	brown
Cd2bp2	grey
Tbc1d10b	grey
Sept1	turquoise
Dctpp1	blue
Sephs2	blue
Itgal	grey
Prr14	grey
Fbrs	grey
Phkg2	grey
Rnf40	grey
Bcl7c	grey
Orai3	grey
Stx4a	grey
Fus	black
Pycard	grey
Itgam	grey
Itgam.1	grey
Rgs10	yellow
Tial1	grey
Mcmbp	grey
Ate1	grey
Nsmce4a	blue
Acadsb	grey
Bub3	grey
Chst15	brown
Fam53b	turquoise
Fam175b	grey
Zranb1	grey
Ptpre	brown
Glrx3	grey
Ppp2r2d	grey
Bnip3	grey
Inpp5a	green
Adam8	green
Bet1l	blue
Ric8	grey
Psmd13	grey
Ifitm2	grey
Ifitm1	green
Ifitm3	turquoise
Ifitm6	turquoise
Rnh1	blue
Hras	grey
Phrf1	grey
[truncated: 2,287 more rows]
